# Supplementary material for: Environmentally-driven gene content convergence and the Bacillus phylogeny
Source: BMC Evol Biol. 2018 Oct 3;18:148. doi: 10.1186/s12862-018-1261-7 (PMC6171248; doi:10.1186/s12862-018-1261-7)
Supplement: Supplementary file 1 — Supplementary Table 1. Natural environment classification of the organisms used in this study. (TXT 6 kb) [file 12862_2018_1261_MOESM1_ESM.txt]

Supplementary Table 1: Natural environments classification of Bacillus species used in this study
Organism	Bioproject Accession	Ecosystem	Ecosystem Category	Ecosystem Type
B. alcalophilus ATCC 27647	PRJNA171835	Host-associated	Human	Facultative
B. amyloliquefaciens DSM 7	PRJEA41719	Environmental	Terrestrial	Terrestrial
B. amyloliquefaciens TA208	PRJNA64581	Engineered	Industrial production	Terrestrial
B. amyloliquefaciens plantarum FZB42	PRJNA13403	Environmental	Terrestrial	Terrestrial
B. amyloliquefaciens plantarum UCMB5036	PRJEA82107	Host-associated	Plants	Facultative
B. anthracis Ames	PRJNA309	Derivated		Facultative
B. anthracis Ames 'Ancestor'	PRJNA10784	Host-associated	Animal	Facultative
B. anthracis Sterne	PRJNA10878	Host-associated	Unclassified	Facultative
B. aquimaris TF12	PRJNA71387	Environmental	Aquatic	Aquatic
B. atrophaeus 1942	PRJNA46075	Environmental	Terrestrial	Terrestrial
B. azotoformans LMG 9581	PRJNA80827	Environmental	Terrestrial	Terrestrial
B. bataviensis LMG 21833	PRJNA77725	Environmental	Terrestrial	Terrestrial
B. cellulosilyticus DSM 2522	PRJNA38423	Environmental	Terrestrial	Terrestrial
B. cereus AH187	PRJNA17715	Host-associated	Human	Facultative
B. cereus ATCC 10987	PRJNA74	Engineered	Food production	Terrestrial
B. cereus ATCC 14579	PRJNA384	Host-associated		Facultative
B. cereus B4264	PRJNA17731	Host-associated	Human	Facultative
B. cereus E33L	PRJNA12468	Host-associated	Mammals	Facultative
B. cereus F837/76	PRJNA15716	Host-associated	Unclassified	Facultative
B. cereus FRI-35	PRJNA171769			Unknown
B. cereus G9842	PRJNA17733	Host-associated	Animal	Facultative
B. cereus Q1	PRJNA16220	Environmental	Terrestrial	Terrestrial
B. cereus anthracis CI	PRJNA36309	Host-associated	Chimpanzee	Facultative
B. clausii KSM-K16	PRJNA13291	Environmental	Terrestrial	Terrestrial
B. coagulans 2-6	PRJNA61501			Unknown
B. coagulans 36D1	PRJNA15679	Environmental	Aquatic	Specialized
B. coahuilensis m2-6	PRJNA84423	Environmental	Aquatic	Aquatic
B. coahuilensis m4-4	PRJNA19551	Environmental	Aquatic	Aquatic
B. coahuilensis p1.1.43c	PRJNA84425	Environmental	Aquatic	Aquatic
B. cytotoxicus NVH 391-98	PRJNA13624	Host-associated	Plants	Facultative
B. halodurans C-125	PRJNA235	Environmental	Terrestrial	Terrestrial
B. horikoshii DSM 8719	PRJNA72395	Environmental	Terrestrial	Terrestrial
B. infantis NRRL B-14911	PRJNA212797	Environmental	Aquatic	Aquatic
B. isronensis B3W22	PRJNA173035	Environmental	Air	Specialized
B. licheniformis 9945A	PRJNA49115			Unknown
B. licheniformis DSM 13 = ATCC 14580	PRJNA13082	Host-associated		Facultative
B. macauensis ZFHKF-1	PRJNA167832	Environmental	Aquatic	Aquatic
B. megaterium DSM 319	PRJNA42425	Environmental	Soil	Terrestrial
B. megaterium QM B1551	PRJNA30165	Environmental	Soil	Terrestrial
B. megaterium WSH002	PRJNA71447	Environmental	Soil	Terrestrial
B. methanolicus MGA3	PRJNA49595	Environmental	Terrestrial	Terrestrial
B. mojavensis RO-H-1	PRJNA68567	Environmental	Terrestrial	Terrestrial
B. mycoides DSM 2048	PRJNA29701	Environmental	Terrestrial	Terrestrial
B. oceanisediminis 2691	PRJNA167766	Environmental	Aquatic	Aquatic
B. pseudofirmus OF4	PRJNA28811	Environmental	Terrestrial	Terrestrial
B. pumilus SAFR-032	PRJNA20391	Engineered	Built environment	Terrestrial
B. selenitireducens MLS10	PRJNA13376	Environmental	Aquatic	Aquatic
B. stratosphericus LAMA 585	PRJNA176166	Environmental	Aquatic	Aquatic
B. subtilis PY79	PRJNA225627			Unknown
B. subtilis gtP20b	PRJNA53249	Environmental	Aquatic	Aquatic
B. subtilis spizizenii TU-B-10	PRJNA68561	Environmental	Terrestrial	Terrestrial
B. subtilis spizizenii W23	PRJNA38713	Environmental	Terrestrial	Terrestrial
B. subtilis subtilis 168	PRJNA29889	Environmental	Terrestrial	Terrestrial
B. thuringiensis Al Hakam	PRJNA18255	Engineered	Industrial production	Facultative
B. thuringiensis BMB171	PRJNA43631	Engineered		Facultative
B. thuringiensis HD-771	PRJNA171845			Unknown
B. thuringiensis MC28	PRJNA167562	Environmental	Terrestrial	Terrestrial
B. thuringiensis chinensis CT-43	PRJNA43737	Environmental	Terrestrial	Terrestrial
B. thuringiensis nitimus YBT-020	PRJNA60447			Unknown
B. thuringiensis konkukian 97-27	PRJNA10877	Host-associated	Human	Facultative
B. thuringiensis kurstaki HD73	PRJNA185468			Unknown
B. thuringiensis thuringiensis IS5056	PRJNA187142	Environmental	Terrestrial	Terrestrial
B. toyonensis BCT-7112	PRJNA225857	Environmental	Terrestrial	Terrestrial
B. weihenstephanensis KBAB4	PRJNA13623	Environmental	Terrestrial	Terrestrial
Bacillus sp. 10403023	PRJEA70827	Host-associated	Human	Facultative
Bacillus sp. 1NLA3E	PRJNA53255	Engineered	Bioremediation	Terrestrial
Bacillus sp. 2 A 57 CT2	PRJNA40003	Host-associated	Human	Facultative
Bacillus sp. 5B6	PRJNA79215	Host-associated	Plants	Facultative
Bacillus sp. 7 6 55CFAA CT2	PRJNA40005	Host-associated	Human	Facultative
Bacillus sp. B14905	PRJNA18949	Environmental	Aquatic	Aquatic
Bacillus sp. BT1B CT2	PRJNA40001	Host-associated	Human	Facultative
Bacillus sp. HYC-10	PRJNA162763	Host-associated	Fish	Facultative
Bacillus sp. JS	PRJNA79217	Environmental	Terrestrial	Terrestrial
Bacillus sp. L1(2012)	PRJNA182346	Environmental	Aquatic	Aquatic
Bacillus sp. M 2-6	PRJNA161543	Host-associated	Plants	Facultative
Bacillus sp. NRRL B-14911	PRJNA13545	Environmental	Aquatic	Aquatic
Bacillus sp. SG-1	PRJNA19283	Environmental	Aquatic	Aquatic
Bacillus sp. m3-13	PRJNA38237	Environmental	Aquatic	Aquatic
Bacillus sp. P15.4	PRJNA384653	Environmental	Aquatic	Aquatic
Geobacillus sp. Y412MC52	PRJNA30797	Environmental	Aquatic	Specialized
L. innocua Clip11262	PRJNA86	Engineered	Food production	Facultative
L. monocytogenes 4b Clip 80459	PRJEA32207	Host-associated		Facultative
O. iheyensis HTE831	PRJNA284	Environmental	Aquatic	Aquatic
