# Supplementary material for: Environmentally-driven gene content convergence and the Bacillus phylogeny
Source: BMC Evol Biol. 2018 Oct 3;18:148. doi: 10.1186/s12862-018-1261-7 (PMC6171248; doi:10.1186/s12862-018-1261-7)
Supplement: Supplementary file 2 — Supplementary Table S2. General information about the organisms used in this study. (TXT 5 kb) [file 12862_2018_1261_MOESM2_ESM.txt]

Supplementary Table 2: General information of Bacillus species used in this study
Specie	BioProject Accession	Size (Mb)	GC (%)	Status
B. alcalophilus ATCC 27647	PRJNA171835	4.22	37.20	Scaffolds or contigs
B. amyloliquefaciens DSM 7	PRJEA41719	3.98	46.10	Complete
B. amyloliquefaciens TA208	PRJNA64581	3.94	45.80	Complete
B. amyloliquefaciens plantarum FZB42	PRJNA13403	3.92	46.50	Complete
B. amyloliquefaciens plantarum UCMB5036	PRJEB1155	3.91	46.60	Complete
B. anthracis 'Ames Ancestor'	PRJNA10784	5.50	35.26	Complete
B. anthracis Ames	PRJNA309	5.23	35.40	Complete
B. anthracis Sterne	PRJNA10878	5.23	35.40	Complete
B. aquimaris TF12	PRJNA71387	4.03	37.3	Scaffolds or contigs
B. atrophaeus 1942	PRJNA46075	4.17	43.20	Complete
B. azotoformans LMG 9581	PRJNA80827	4.22	37.20	Scaffolds or contigs
B. bataviensis LMG 21833	PRJNA77725	5.37	39.60	Scaffolds or contigs
B. cellulosilyticus DSM 2522	PRJNA38423	4.68	36.50	Complete
B. cereus AH187	PRJNA17715	5.60	35.52	Complete
B. cereus ATCC 10987	PRJNA74	5.43	35.52	Complete
B. cereus ATCC 14579	PRJNA384	5.43	35.31	Complete
B. cereus B4264	PRJNA17731	5.42	35.30	Complete
B. cereus E33L	PRJNA12468	5.84	35.17	Complete
B. cereus F837/76	PRJNA15716	5.29	35.40	Complete
B. cereus FRI-35	PRJNA171769	5.38	35.45	Complete
B. cereus G9842	PRJNA17733	5.74	35.05	Complete
B. cereus Q1	PRJNA16220	5.51	35.50	Complete
B. cereus anthracis CI	PRJNA36309	5.49	35.27	Complete
B. clausii KSM-K16	PRJNA13291	4.30	44.80	Complete
B. coagulans 2-6	PRJNA61501	3.07	47.30	Complete
B. coagulans 36D1	PRJNA15679	3.55	46.50	Complete
B. coahuilensis m2-6	PRJNA84423	3.21	34.9	Scaffolds or contigs
B. coahuilensis m4-4	PRJNA19551	3.38	38.00	Scaffolds or contigs
B. coahuilensis p1.1.43c	PRJNA84425	3.41	33.6	Scaffolds or contigs
B. cytotoxicus NVH 391-98	PRJNA13624	4.09	35.89	Complete
B. halodurans C-125	PRJNA235	4.20	43.70	Complete
B. horikoshii DSM 8719	PRJNA72395	4.67	41.3	Scaffolds or contigs
B. infantis NRRL B-14911	PRJNA212797	4.88	46.00	Complete
B. isronensis B3W22	PRJNA173035	4.02	38.80	Scaffolds or contigs
B. licheniformis 9945A	PRJNA49115	4.38	45.90	Complete
B. licheniformis DSM 13 = ATCC 14580	PRJNA13082	4.22	46.20	Complete
B. macauensis ZFHKF-1	PRJNA167832	3.74	40.60	Scaffolds or contigs
B. megaterium DSM 319	PRJNA42425	5.10	38.10	Complete
B. megaterium QM B1551	PRJNA30165	5.52	37.97	Complete
B. megaterium WSH-002	PRJNA71447	5.08	38.15	Complete
B. methanolicus MGA3	PRJNA49595	3.40	38.50	Scaffolds or contigs
B. mojavensis RO-H-1	PRJNA68567	3.95	43.7	Scaffolds or contigs
B. mycoides DSM 2048	PRJNA29701	5.56	35.20	Scaffolds or contigs
B. oceanisediminis 2691	PRJNA167766	5.76	40.80	Scaffolds or contigs
B. pseudo rmus OF4	PRJNA28811	4.25	39.89	Complete
B. pumilus SAFR-032	PRJNA20391	3.70	41.30	Complete
B. selenitireducens MLS10	PRJNA13376	3.59	48.70	Complete
B. stratosphericus LAMA 585	PRJNA176166	3.71	41.20	Scaffolds or contigs
B. subtilis PY79	PRJNA225627	4.03	43.80	Complete
B. subtilis gtP20b	PRJNA53249	4.21	44.00	Scaffolds or contigs
B. subtilis spizizenii TU-B-10	PRJNA68561	4.21	43.80	Complete
B. subtilis spizizenii W23	PRJNA38713	4.03	43.90	Complete
B. subtilis subtilis 168	PRJNA76	4.22	43.50	Complete
B. thuringiensis Al Hakam	PRJNA18255	5.31	35.41	Complete
B. thuringiensis BMB171	PRJNA43631	5.64	35.19	Complete
B. thuringiensis HD-771	PRJNA171845	6.44	35.04	Complete
B. thuringiensis MC28	PRJNA167562	6.69	34.92	Complete
B. thuringiensis chinensis CT-43	PRJNA43737	6.15	35.12	Complete
B. thuringiensis nitimus YBT-020	PRJNA60447	5.68	35.38	Complete
B. thuringiensis konkukian 97-27	PRJNA10877	5.31	35.36	Complete
B. thuringiensis kurstaki HD73	PRJNA185468	5.91	35.19	Complete
B. thuringiensis thuringiensis IS5056	PRJNA187142	6.77	34.91	Complete
B. toyonensis BCT-7112	PRJNA225857	5.03	35.55	Complete
B. weihenstephanensis KBAB4	PRJNA13623	5.87	35.52	Complete
Bacillus sp. 10403023	PRJEA70827	4.60	36.8	Scaffolds or contigs
Bacillus sp. 1NLA3E	PRJNA53255	4.82	38.00	Complete
Bacillus sp. 2 A 57 CT2	PRJNA40003	5.88	40.90	Scaffolds or contigs
Bacillus sp. 5B6	PRJNA79215	3.90	46.60	Scaffolds or contigs
Bacillus sp. 7 6 55CFAA CT2	PRJNA40005	5.75	34.90	Scaffolds or contigs
Bacillus sp. B14905	PRJNA18949	4.50	37.60	Scaffolds or contigs
Bacillus sp. BT1B CT2	PRJNA40001	4.37	45.70	Scaffolds or contigs
Bacillus sp. HYC-10	PRJNA162763	3.61	41.30	Scaffolds or contigs
Bacillus sp. JS	PRJNA79217	4.12	43.90	Complete
Bacillus sp. L1(2012)	PRJNA182346	3.86	40.80	Scaffolds or contigs
Bacillus sp. M 2-6	PRJNA161543	3.80	41.10	Scaffolds or contigs
Bacillus sp. NRRL B-14911	PRJNA13545	5.12	45.70	Scaffolds or contigs
Bacillus sp. SG-1	PRJNA19283	3.95	42.10	Scaffolds or contigs
Bacillus sp. m3-13	PRJNA38237	4.14	40.70	Scaffolds or contigs
Bacillus sp. P15.4	PRJNA384653	4.86	43.7	Scaffolds or contigs
Geobacillus sp. Y412MC52	PRJNA30797	3.67	52.31	Complete
Listeria innocua Clip11262	PRJNA86	3.09	37.35	Scaffolds or contigs
Listeria monocytogenes 4b CLIP 80459	PRJEA32207	2.91	38.10	Complete
Oceanobacillus iheyensis HTE831	PRJNA284	3.63	35.70	Complete
