# Supplementary material for: Environmentally-driven gene content convergence and the Bacillus phylogeny
Source: BMC Evol Biol. 2018 Oct 3;18:148. doi: 10.1186/s12862-018-1261-7 (PMC6171248; doi:10.1186/s12862-018-1261-7)
Supplement: Supplementary file 5 — Table S3. List of putative adaptive COGs in the B. subtilis and B. cereus groups. (TXT 16 kb) [file 12862_2018_1261_MOESM5_ESM.txt]

Possible adaptive COGs in the Bacillus subtilis group
[C] COG0371 Glycerol dehydrogenase and related enzymes
[C] COG0372 Citrate synthase
[C] COG1069 Ribulose kinase
[C] COG1251 NAD(P)H-nitrite reductase
[C] COG2141 Coenzyme F420-dependent N5,N10-methylene tetrahydromethanopterin reductase and related flavin-dependent oxidoreductases
[C] COG2851 H+/citrate symporter
[D] COG2385 Sporulation protein and related proteins
[ER] COG0591 Na+/proline symporter
[ER] COG1063 Threonine dehydrogenase and related Zn-dependent dehydrogenases
[E] COG0263 Glutamate 5-kinase
[E] COG0620 Methionine synthase II (cobalamin-independent)
[E] COG0710 3-dehydroquinate dehydratase
[E] COG0765 ABC-type amino acid transport system, permease component
[E] COG1113 Gamma-aminobutyrate permease and related permeases
[E] COG1174 ABC-type proline/glycine betaine transport systems, permease component
[E] COG2040 Homocysteine/selenocysteine methylase (S-methylmethionine-dependent)
[E] COG2755 Lysophospholipase L1 and related esterases
[E] COG2866 Predicted carboxypeptidase
[E] COG3591 V8-like Glu-specific endopeptidase
[GM] COG5039 Exopolysaccharide biosynthesis protein
[GR] COG2140 Thermophilic glucose-6-phosphate isomerase and related metalloenzymes
[G] COG0153 Galactokinase
[G] COG0246 Mannitol-1-phosphate/altronate dehydrogenases
[G] COG1263 Phosphotransferase system IIC components, glucose/maltose/N-acetylglucosamine-specific
[G] COG1264 Phosphotransferase system IIB components
[G] COG1445 Phosphotransferase system fructose-specific component IIB
[G] COG1482 Phosphomannose isomerase
[G] COG1486 Alpha-galactosidases/6-phospho-beta-glucosidases, family 4 of glycosyl hydrolases
[G] COG1621 Beta-fructosidases (levanase/invertase)
[G] COG2160 L-arabinose isomerase
[G] COG2190 Phosphotransferase system IIA components
[G] COG2211 Na+/melibiose symporter and related transporters
[G] COG2271 Sugar phosphate permease
[G] COG2721 Altronate dehydratase
[G] COG2723 Beta-glucosidase/6-phospho-beta-glucosidase/beta-galactosidase
[G] COG2814 Arabinose efflux permease
[G] COG3507 Beta-xylosidase
[G] COG3534 Alpha-L-arabinofuranosidase
[G] COG3866 Pectate lyase
[G] COG3867 Arabinogalactan endo-1,4-beta-galactosidase
[G] COG3936 Protein involved in polysaccharide intercellular adhesin (PIA) synthesis/biofilm formation
[G] COG4468 Galactose-1-phosphate uridyltransferase
[H] COG0611 Thiamine monophosphate kinase
[H] COG1072 Panthothenate kinase
[H] COG1424 Pimeloyl-CoA synthetase
[IQ] COG0304 3-oxoacyl-(acyl-carrier-protein) synthase
[I] COG0331 (acyl-carrier-protein) S-malonyltransferase
[I] COG4247 3-phytase (myo-inositol-hexaphosphate 3-phosphohydrolase)
[KG] COG1349 Transcriptional regulators of sugar metabolism
[K] COG1510 Predicted transcriptional regulators
[K] COG1846 Transcriptional regulators
[K] COG2732 Barstar, RNAse (barnase) inhibitor
[L] COG1525 Micrococcal nuclease (thermonuclease) homologs
[MI] COG0615 Cytidylyltransferase
[M] COG0399 Predicted pyridoxal phosphate-dependent enzyme apparently involved in regulation of cell wall biogenesis
[M] COG0463 Glycosyltransferases involved in cell wall biogenesis
[M] COG1442 Lipopolysaccharide biosynthesis proteins, LPS:glycosyltransferases
[M] COG1861 Spore coat polysaccharide biosynthesis protein F, CMP-KDO synthetase homolog
[M] COG1887 Putative glycosyl/glycerophosphate transferases involved in teichoic acid biosynthesis TagF/TagB/EpsJ/RodC
[M] COG2089 Sialic acid synthase
[M] COG3773 Cell wall hydrolyses involved in spore germination
[M] COG3980 Spore coat polysaccharide biosynthesis protein, predicted glycosyltransferase
[M] COG5520 O-Glycosyl hydrolase
[M] COG5577 Spore coat protein
[N] COG3144 Flagellar hook-length control protein
[OC] COG0526 Thiol-disulfide isomerase and thioredoxins
[O] COG0265 Trypsin-like serine proteases, typically periplasmic, contain C-terminal PDZ domain
[O] COG1331 Highly conserved protein containing a thioredoxin domain
[O] COG1404 Subtilisin-like serine proteases
[O] COG1651 Protein-disulfide isomerase
[O] COG1764 Predicted redox protein, regulator of disulfide bond formation
[P] COG0306 Phosphate/sulphate permeases
[P] COG0369 Sulfite reductase, alpha subunit (flavoprotein)
[P] COG1117 ABC-type phosphate transport system, ATPase component
[P] COG1914 Mn2+ and Fe2+ transporters of the NRAMP family
[P] COG3540 Phosphodiesterase/alkaline phosphatase D
[P] COG4594 ABC-type Fe3+-citrate transport system, periplasmic component
[Q] COG1020 Non-ribosomal peptide synthetase modules and related proteins
[Q] COG2124 Cytochrome P450
[Q] COG3208 Predicted thioesterase involved in non-ribosomal peptide biosynthesis
[Q] COG3319 Thioesterase domains of type I polyketide synthases or non-ribosomal peptide synthetases
[Q] COG3458 Acetyl esterase (deacetylase)
[Q] COG3479 Phenolic acid decarboxylase
[R] COG1783 Phage terminase large subunit
[R] COG2079 Uncharacterized protein involved in propionate catabolism
[R] COG3318 Predicted metal-binding protein related to the C-terminal domain of SecA
[R] COG3953 SLT domain proteins
[R] COG4112 Predicted phosphoesterase (MutT family)
[R] COG4195 Phage-related replication protein
[R] COG5518 Bacteriophage capsid portal protein
[S] COG1652 Uncharacterized protein containing LysM domain
[S] COG1714 Predicted membrane protein/domain
[S] COG2246 Predicted membrane protein
[S] COG3299 Uncharacterized homolog of phage Mu protein gp47
[S] COG3619 Predicted membrane protein
[S] COG3665 Uncharacterized conserved protein
[S] COG3876 Uncharacterized protein conserved in bacteria
[S] COG4336 Uncharacterized conserved protein
[S] COG4485 Predicted membrane protein
[S] COG4721 Predicted membrane protein
[S] COG4894 Uncharacterized conserved protein
[S] COG5444 Uncharacterized conserved protein
[TK] COG2197 Response regulator containing a CheY-like receiver domain and an HTH DNA-binding domain
[TQ] COG2508 Regulator of polyketide synthase expression
[T] COG1734 DnaK suppressor protein
[T] COG3434 Predicted signal transduction protein containing EAL and modified HD-GYP domains

Possible adaptive COGs in the Bacillus cereus group
[CR] COG0604 NADPH:quinone reductase and related Zn-dependent oxidoreductases
[C] COG0039 Malate/lactate dehydrogenases
[C] COG0277 FAD/FMN-containing dehydrogenases
[C] COG1151 6Fe-6S prismane cluster-containing protein
[C] COG4781 Membrane domain of membrane-anchored glycerophosphoryl diester phosphodiesterase
[D] COG4942 Membrane-bound metallopeptidase
[E] COG0460 Homoserine dehydrogenase
[E] COG0754 Glutathionylspermidine synthase
[E] COG0814 Amino acid permeases
[E] COG1114 Branched-chain amino acid permeases
[E] COG1115 Na+/alanine symporter
[E] COG1231 Monoamine oxidase
[E] COG1280 Putative threonine efflux protein
[E] COG2502 Asparagine synthetase A
[E] COG2515 1-aminocyclopropane-1-carboxylate deaminase
[E] COG3104 Dipeptide/tripeptide permease
[E] COG3186 Phenylalanine-4-hydroxylase
[E] COG3227 Zinc metalloprotease (elastase)
[E] COG3616 Predicted amino acid aldolase or racemase
[E] COG3938 Proline racemase
[E] COG4166 ABC-type oligopeptide transport system, periplasmic component
[F] COG0295 Cytidine deaminase
[F] COG0572 Uridine kinase
[F] COG0737 5'-nucleotidase/2',3'-cyclic phosphodiesterase and related esterases
[F] COG0775 Nucleoside phosphorylase
[F] COG1051 ADP-ribose pyrophosphatase
[F] COG1328 Oxygen-sensitive ribonucleoside-triphosphate reductase
[F] COG1957 Inosine-uridine nucleoside N-ribohydrolase
[F] COG1972 Nucleoside permease
[GER] COG0697 Permeases of the drug/metabolite transporter (DMT) superfamily
[G] COG0406 Fructose-2,6-bisphosphatase
[G] COG0588 Phosphoglycerate mutase 1
[G] COG1172 Ribose/xylose/arabinose/galactoside ABC-type transport systems, permease components
[G] COG1830 DhnA-type fructose-1,6-bisphosphate aldolase and related enzymes
[G] COG2376 Dihydroxyacetone kinase
[G] COG3469 Chitinase
[H] COG0303 Molybdopterin biosynthesis enzyme
[H] COG0314 Molybdopterin converting factor, large subunit
[H] COG0476 Dinucleotide-utilizing enzymes involved in molybdopterin and thiamine biosynthesis family 2
[H] COG1977 Molybdopterin converting factor, small subunit
[H] COG2154 Pterin-4a-carbinolamine dehydratase
[H] COG2896 Molybdenum cofactor biosynthesis enzyme
[I] COG3243 Poly(3-hydroxyalkanoate) synthetase
[I] COG3963 Phospholipid N-methyltransferase
[J] COG1236 Predicted exonuclease of the beta-lactamase fold involved in RNA processing
[J] COG1670 Acetyltransferases, including N-acetylases of ribosomal proteins
[K] COG0640 Predicted transcriptional regulators
[K] COG1309 Transcriptional regulator
[K] COG1316 Transcriptional regulator
[K] COG1329 Transcriptional regulators, similar to M. xanthus CarD
[K] COG1476 Predicted transcriptional regulators
[K] COG1695 Predicted transcriptional regulators
[K] COG2345 Predicted transcriptional regulator
[K] COG2378 Predicted transcriptional regulator
[K] COG3682 Predicted transcriptional regulator
[LR] COG0494 NTP pyrophosphohydrolases including oxidative damage repair enzymes
[L] COG0675 Transposase and inactivated derivatives
[L] COG0776 Bacterial nucleoid DNA-binding protein
[L] COG1041 Predicted DNA modification methylase
[L] COG1484 DNA replication protein
[L] COG1573 Uracil-DNA glycosylase
[L] COG1961 Site-specific recombinases, DNA invertase Pin homologs
[L] COG2801 Transposase and inactivated derivatives
[L] COG3449 DNA gyrase inhibitor
[L] COG4912 Predicted DNA alkylation repair enzyme
[L] COG4974 Site-specific recombinase XerD
[MG] COG0451 Nucleoside-diphosphate-sugar epimerases
[M] COG0768 Cell division protein FtsI/penicillin-binding protein 2
[M] COG1247 Sortase and related acyltransferases
[M] COG1686 D-alanyl-D-alanine carboxypeptidase
[M] COG1696 Predicted membrane protein involved in D-alanine export
[M] COG1794 Aspartate racemase
[M] COG1876 D-alanyl-D-alanine carboxypeptidase
[M] COG3757 Lyzozyme M1 (1,4-beta-N-acetylmuramidase)
[M] COG5386 Cell surface protein
[N] COG1749 Flagellar hook protein FlgE
[OU] COG1585 Membrane protein implicated in regulation of membrane protease activity
[O] COG2377 Predicted molecular chaperone distantly related to HSP70-fold metalloproteases
[O] COG4846 Membrane protein involved in cytochrome C biogenesis
[P] COG0370 Fe2+ transport system protein B
[P] COG0474 Cation transport ATPase
[P] COG0475 Kef-type K+ transport systems, membrane components
[P] COG0798 Arsenite efflux pump ACR3 and related permeases
[P] COG1055 Na+/H+ antiporter NhaD and related arsenite permeases
[P] COG1178 ABC-type Fe3+ transport system, permease component
[P] COG1840 ABC-type Fe3+ transport system, periplasmic component
[P] COG1918 Fe2+ transport system protein A
[P] COG2060 K+-transporting ATPase, A chain
[P] COG2116 Formate/nitrite family of transporters
[P] COG2156 K+-transporting ATPase, c chain
[P] COG2193 Bacterioferritin (cytochrome b1)
[P] COG2216 High-affinity K+ transport system, ATPase chain B
[P] COG2824 Uncharacterized Zn-ribbon-containing protein involved in phosphonate metabolism
[QR] COG0500 SAM-dependent methyltransferases
[Q] COG1335 Amidases related to nicotinamidase
[Q] COG2162 Arylamine N-acetyltransferase
[Q] COG3508 Homogentisate 1,2-dioxygenase
[R] COG0110 Acetyltransferase (isoleucine patch superfamily)
[R] COG0446 Uncharacterized NAD(FAD)-dependent dehydrogenases
[R] COG0491 Zn-dependent hydrolases, including glyoxylases
[R] COG0546 Predicted phosphatases
[R] COG0596 Predicted hydrolases or acyltransferases (alpha/beta hydrolase superfamily) 
[R] COG0666 FOG: Ankyrin repeat
[R] COG0693 Putative intracellular protease/amidase
[R] COG0730 Predicted permeases
[R] COG0733 Na+-dependent transporters of the SNF family
[R] COG1011 Predicted hydrolase (HAD superfamily)
[R] COG1159 GTPase
[R] COG1266 Predicted metal-dependent membrane protease
[R] COG1409 Predicted phosphohydrolases
[R] COG1923 Uncharacterized host factor I protein
[R] COG2374 Predicted extracellular nuclease
[R] COG2389 Uncharacterized metal-binding protein
[R] COG2503 Predicted secreted acid phosphatase
[R] COG2514 Predicted ring-cleavage extradiol dioxygenase
[R] COG2704 Anaerobic C4-dicarboxylate transporter
[R] COG2872 Predicted metal-dependent hydrolases related to alanyl-tRNA synthetase HxxxH domain
[R] COG2936 Predicted acyl esterases
[R] COG3173 Predicted aminoglycoside phosphotransferase
[R] COG3560 Predicted oxidoreductase related to nitroreductase
[R] COG3568 Metal-dependent hydrolase
[R] COG3631 Ketosteroid isomerase-related protein
[R] COG3964 Predicted amidohydrolase
[R] COG3979 Uncharacterized protein contain chitin-binding domain type 3
[R] COG3981 Predicted acetyltransferase
[R] COG4533 ABC-type uncharacterized transport system, periplasmic component
[R] COG4667 Predicted esterase of the alpha-beta hydrolase superfamily
[R] COG5018 Inhibitor of the KinA pathway to sporulation, predicted exonuclease
[R] COG5485 Predicted ester cyclase
[S] COG0327 Uncharacterized conserved protein
[S] COG0393 Uncharacterized conserved protein
[S] COG0401 Uncharacterized homolog of Blt101
[S] COG0586 Uncharacterized membrane-associated protein
[S] COG1285 Uncharacterized membrane protein
[S] COG1434 Uncharacterized conserved protein
[S] COG1720 Uncharacterized conserved protein
[S] COG1944 Uncharacterized conserved protein
[S] COG2035 Predicted membrane protein
[S] COG2259 Predicted membrane protein
[S] COG2261 Predicted membrane protein
[S] COG2306 Uncharacterized conserved protein
[S] COG2311 Predicted membrane protein
[S] COG2320 Uncharacterized conserved protein
[S] COG2326 Uncharacterized conserved protein
[S] COG2510 Predicted membrane protein
[S] COG2733 Predicted membrane protein
[S] COG2879 Uncharacterized small protein
[S] COG3223 Predicted membrane protein
[S] COG3238 Uncharacterized protein conserved in bacteria
[S] COG3272 Uncharacterized conserved protein
[S] COG3274 Uncharacterized protein conserved in bacteria
[S] COG3339 Uncharacterized conserved protein
[S] COG3384 Uncharacterized conserved protein
[S] COG3397 Uncharacterized protein conserved in bacteria
[S] COG3506 Uncharacterized conserved protein
[S] COG3575 Uncharacterized protein conserved in bacteria
[S] COG3584 Uncharacterized protein conserved in bacteria
[S] COG3589 Uncharacterized conserved protein
[S] COG3760 Uncharacterized conserved protein
[S] COG3797 Uncharacterized protein conserved in bacteria
[S] COG3817 Predicted membrane protein
[S] COG3819 Predicted membrane protein
[S] COG3874 Uncharacterized conserved protein
[S] COG3878 Uncharacterized protein conserved in bacteria
[S] COG4043 Uncharacterized conserved protein
[S] COG4198 Uncharacterized conserved protein
[S] COG4377 Predicted membrane protein
[S] COG4412 Uncharacterized protein conserved in bacteria
[S] COG4427 Uncharacterized protein conserved in bacteria
[S] COG4478 Predicted membrane protein
[S] COG4509 Uncharacterized protein conserved in bacteria
[S] COG4627 Uncharacterized protein conserved in bacteria
[S] COG4696 Uncharacterized protein conserved in bacteria
[S] COG4702 Uncharacterized conserved protein
[S] COG4709 Predicted membrane protein
[S] COG4720 Predicted membrane protein
[S] COG4760 Predicted membrane protein
[S] COG4815 Uncharacterized protein conserved in bacteria
[S] COG4842 Uncharacterized protein conserved in bacteria
[S] COG4877 Uncharacterized protein conserved in bacteria
[S] COG4990 Uncharacterized protein conserved in bacteria
[S] COG5294 Uncharacterized protein conserved in bacteria
[S] COG5523 Predicted integral membrane protein
[TK] COG0745 Response regulators consisting of a CheY-like receiver domain and a winged-helix DNA-binding domain
[T] COG0642 Signal transduction histidine kinase
[T] COG2365 Protein tyrosine/serine phosphatase
[T] COG3103 SH3 domain protein
[T] COG5278 Predicted periplasmic ligand-binding sensor domain
[U] COG0681 Signal peptidase I
[V] COG0842 ABC-type multidrug transport system, permease component
[V] COG1131 ABC-type multidrug transport system, ATPase component
[V] COG1136 ABC-type antimicrobial peptide transport system, ATPase component
[V] COG1680 Beta-lactamase class C and other penicillin binding proteins
[V] COG1968 Uncharacterized bacitracin resistance protein
[V] COG3510 Cephalosporin hydroxylase
[V] COG4767 Glycopeptide antibiotics resistance protein
